# Supplementary material for: A new genus and species of the family Lepechinellidae Schellenberg, 1926 (Crustacea, Amphipoda) from the Clarion-Clipperton Zone, Central Pacific Ocean
Source: Zookeys. 2026 Mar 24;1274:185–99. doi: 10.3897/zookeys.1274.140632 (PMC13040257; doi:10.3897/zookeys.1274.140632)
Supplement: XML Treatment for Lepechinellidae [file zookeys.1274.140632-treatment1.xml]

<!DOCTYPE tp:taxon-treatment
  PUBLIC "-//TaxonX//DTD Taxonomic Treatment Publishing DTD v0 20100105//EN" "tax-treatment-NSO.dtd">
<tp:taxon-treatment xmlns:tp="http://www.plazi.org/taxpub"><tp:treatment-meta><kwd-group><label>Taxon classification</label><kwd>
                <named-content content-type="kingdom">Animalia</named-content>
              </kwd><kwd>
                <named-content content-type="order">Amphipoda</named-content>
              </kwd><kwd>
                <named-content content-type="family">Lepechinellidae</named-content>
              </kwd></kwd-group><mixed-citation publication-type="journal"><person-group><name><surname>Horton</surname><given-names>Tammy</given-names></name><name><surname>Lörz</surname><given-names>Anne-Nina</given-names></name></person-group><article-title>A new genus and species of the family <tp:taxon-name><tp:taxon-name-part taxon-name-part-type="family" reg="Lepechinellidae">Lepechinellidae</tp:taxon-name-part></tp:taxon-name> Schellenberg, 1926 (<tp:taxon-name><tp:taxon-name-part taxon-name-part-type="subphylum" reg="Crustacea">Crustacea</tp:taxon-name-part></tp:taxon-name>, <tp:taxon-name><tp:taxon-name-part taxon-name-part-type="order" reg="Amphipoda">Amphipoda</tp:taxon-name-part></tp:taxon-name>) from the Clarion-Clipperton Zone, Central Pacific Ocean</article-title><source>Zookeys</source><day>24</day><month>03</month><year>2026</year><volume>1274</volume><fpage>185</fpage><lpage>199</lpage><pub-id pub-id-type="doi">10.3897/zookeys.1274.140632</pub-id></mixed-citation></tp:treatment-meta><tp:nomenclature><label>Family</label><tp:taxon-name><object-id xmlns:xlink="http://www.w3.org/1999/xlink" content-type="arpha" xlink:type="simple">A7F9E147-28AE-5E7F-BE2C-AF9C48B9B30E</object-id>
                    		<tp:taxon-name-part taxon-name-part-type="family" reg="Lepechinellidae">Lepechinellidae</tp:taxon-name-part>
                    	</tp:taxon-name><tp:taxon-authority>Schellenberg, 1926</tp:taxon-authority><tp:nomenclature-citation-list><tp:nomenclature-citation><tp:taxon-name>
                  <tp:taxon-name-part taxon-name-part-type="family" reg="Dorbanellidae">Dorbanellidae</tp:taxon-name-part>
                </tp:taxon-name><comment> Schellenberg, 1925: 205.</comment></tp:nomenclature-citation><tp:nomenclature-citation><tp:taxon-name>
                  <tp:taxon-name-part taxon-name-part-type="family" reg="Lepechinellidae">Lepechinellidae</tp:taxon-name-part>
                </tp:taxon-name><comment> Schellenberg, 1926: 344—K.H. <xref ref-type="bibr" rid="B3">Barnard 1932</xref>: 186; <xref ref-type="bibr" rid="B13">Dahl 1959</xref>: 235; <xref ref-type="bibr" rid="B1">Andres and Brandt 2001</xref>: 79; <xref ref-type="bibr" rid="B33">Sittrop and Serejo 2009</xref>: 474; <xref ref-type="bibr" rid="B17">Johansen and Vader 2015</xref>: 3. <xref ref-type="bibr" rid="B37">Thurston and Horton 2019</xref>: 598.</comment></tp:nomenclature-citation><tp:nomenclature-citation><tp:taxon-name>
                  <tp:taxon-name-part taxon-name-part-type="subfamily" reg="Lepechinellinae">Lepechinellinae</tp:taxon-name-part>
                </tp:taxon-name><comment> Bousfield &amp; Kendall, 1994: 31―<xref ref-type="bibr" rid="B26">Lowry and Myers 2017</xref>: 57.</comment></tp:nomenclature-citation></tp:nomenclature-citation-list></tp:nomenclature><tp:treatment-sec sec-type="Type genus"><title>Type genus.</title><p><italic><tp:taxon-name><tp:taxon-name-part taxon-name-part-type="genus" reg="Lepechinella">Lepechinella</tp:taxon-name-part></tp:taxon-name></italic> Stebbing, 1908, by original designation.</p></tp:treatment-sec><tp:treatment-sec sec-type="Diagnosis"><title>Diagnosis.</title><p>Body processiferous dorsomedially (variable), and/or covered with setae/spines. One to all coxal plates of pereopods 1–4 acutely pointed distally, sometimes bifid. Urosomites 2 and 3 separate to completely fused. Accessory flagellum one- or two-articulate. Mandibular molar and palp present. Lower lip with inner lobes. Maxilla 2: inner plate without oblique row of setae. Pereopods <bold><italic>slender</italic>, <italic>elongate to ordinary</italic></bold>; pereopods 5–7 similar, bases linear <bold><italic>to slightly broadened</italic></bold>. Oostegites narrow. Rami of uropods styloid; uropod 3 outer ramus with tiny second article. Telson normally deeply cleft with lobes gaping widely. <bold><italic>Amended characters in bold</italic></bold>; after <xref ref-type="bibr" rid="B1">Andres and Brandt 2001</xref>; <xref ref-type="bibr" rid="B37">Thurston and Horton 2019</xref>).</p></tp:treatment-sec><tp:treatment-sec sec-type="Included genera"><title>Included genera.</title><p><italic><tp:taxon-name><tp:taxon-name-part taxon-name-part-type="genus" reg="Lepechinella">Lepechinella</tp:taxon-name-part></tp:taxon-name></italic> Stebbing, 1908; <italic><tp:taxon-name><tp:taxon-name-part taxon-name-part-type="genus" reg="Lepechinelloides">Lepechinelloides</tp:taxon-name-part></tp:taxon-name></italic> Thurston, 1980; <italic><tp:taxon-name><tp:taxon-name-part taxon-name-part-type="genus" reg="Lepechinellopsis">Lepechinellopsis</tp:taxon-name-part></tp:taxon-name></italic> Ledoyer, 1982; <italic><tp:taxon-name><tp:taxon-name-part taxon-name-part-type="genus" reg="Lepesubchela">Lepesubchela</tp:taxon-name-part></tp:taxon-name></italic> Johansen &amp; Vader, 2015; <italic><tp:taxon-name><tp:taxon-name-part taxon-name-part-type="genus" reg="Pseudolepechinella">Pseudolepechinella</tp:taxon-name-part></tp:taxon-name></italic> gen. nov; <italic><tp:taxon-name><tp:taxon-name-part taxon-name-part-type="genus" reg="Paralepechinella">Paralepechinella</tp:taxon-name-part></tp:taxon-name></italic> Pirlot, 1933.</p></tp:treatment-sec><tp:treatment-sec sec-type="Remarks"><title>Remarks.</title><p>The family <tp:taxon-name><tp:taxon-name-part taxon-name-part-type="family" reg="Lepechinellidae">Lepechinellidae</tp:taxon-name-part></tp:taxon-name> now includes six genera and 44 species, of which 34 belong to <italic><tp:taxon-name><tp:taxon-name-part taxon-name-part-type="genus" reg="Lepechinella">Lepechinella</tp:taxon-name-part></tp:taxon-name></italic> (<xref ref-type="bibr" rid="B15">Horton et al. 2024</xref>). Depth range: 140–8015 m.</p></tp:treatment-sec><ref-list><ref id="B3"><mixed-citation xmlns:xlink="http://www.w3.org/1999/xlink" xlink:type="simple">Barnard KH (1932) <tp:taxon-name><tp:taxon-name-part taxon-name-part-type="order">Amphipoda</tp:taxon-name-part></tp:taxon-name>. Discovery Reports 5: 1–326 [pl. 1]. <ext-link xlink:href="10.5962/bhl.part.27664" ext-link-type="doi" xlink:type="simple">https://doi.org/10.5962/bhl.part.27664</ext-link></mixed-citation></ref><ref id="B13"><mixed-citation xmlns:xlink="http://www.w3.org/1999/xlink" xlink:type="simple">Dahl E (1959) <tp:taxon-name><tp:taxon-name-part taxon-name-part-type="order">Amphipoda</tp:taxon-name-part></tp:taxon-name> from depths exceeding 6000 meters. Galathea Report 1: 211–241.</mixed-citation></ref><ref id="B1"><mixed-citation xmlns:xlink="http://www.w3.org/1999/xlink" xlink:type="simple">Andres HG, Brandt A (2001) Lepechinellid genera <italic><tp:taxon-name><tp:taxon-name-part taxon-name-part-type="genus">Paralepechinella</tp:taxon-name-part></tp:taxon-name></italic> Pirlot, 1933 and <italic><tp:taxon-name><tp:taxon-name-part taxon-name-part-type="genus">Lepechinelloides</tp:taxon-name-part></tp:taxon-name></italic> Thurston, 1980: first records from Antarctica (<tp:taxon-name><tp:taxon-name-part taxon-name-part-type="subphylum">Crustacea</tp:taxon-name-part></tp:taxon-name>: <tp:taxon-name><tp:taxon-name-part taxon-name-part-type="order">Amphipoda</tp:taxon-name-part></tp:taxon-name>). Mitteilungen aus den hamburgischen Zoologischen Museum und Institut 98: 77–97.</mixed-citation></ref><ref id="B33"><mixed-citation xmlns:xlink="http://www.w3.org/1999/xlink" xlink:type="simple">Sittrop DJP, Serejo CS (2009) Three new species of the genus <italic><tp:taxon-name><tp:taxon-name-part taxon-name-part-type="genus">Lepechinella</tp:taxon-name-part></tp:taxon-name></italic> (<tp:taxon-name><tp:taxon-name-part taxon-name-part-type="order">Amphipoda</tp:taxon-name-part></tp:taxon-name>: <tp:taxon-name><tp:taxon-name-part taxon-name-part-type="suborder">Gammaridea</tp:taxon-name-part></tp:taxon-name>: <tp:taxon-name><tp:taxon-name-part taxon-name-part-type="family">Lepechinellidae</tp:taxon-name-part></tp:taxon-name>) collected from Campos Basin slope, RJ, Brazil. Scientia Marina 73(2): 473–485. <ext-link xlink:href="10.3989/scimar.2009.73n3473" ext-link-type="doi" xlink:type="simple">https://doi.org/10.3989/scimar.2009.73n3473</ext-link></mixed-citation></ref><ref id="B17"><mixed-citation xmlns:xlink="http://www.w3.org/1999/xlink" xlink:type="simple">Johansen PO, Vader W (2015) New and little known species of <italic><tp:taxon-name><tp:taxon-name-part taxon-name-part-type="genus">Lepechinella</tp:taxon-name-part></tp:taxon-name></italic> (<tp:taxon-name><tp:taxon-name-part taxon-name-part-type="subphylum">Crustacea</tp:taxon-name-part></tp:taxon-name>, <tp:taxon-name><tp:taxon-name-part taxon-name-part-type="order">Amphipoda</tp:taxon-name-part></tp:taxon-name>, <tp:taxon-name><tp:taxon-name-part taxon-name-part-type="family">Lepechinellidae</tp:taxon-name-part></tp:taxon-name>) and an allied new genus <italic><tp:taxon-name><tp:taxon-name-part taxon-name-part-type="genus">Lepesubchela</tp:taxon-name-part></tp:taxon-name></italic> from the North Atlantic. European Journal of Taxonomy 127: 1–35. <ext-link xlink:href="10.5852/ejt.2015.127" ext-link-type="doi" xlink:type="simple">https://doi.org/10.5852/ejt.2015.127</ext-link></mixed-citation></ref><ref id="B37"><mixed-citation xmlns:xlink="http://www.w3.org/1999/xlink" xlink:type="simple">Thurston MH, Horton T (2019) <tp:taxon-name><tp:taxon-name-part taxon-name-part-type="family">Lepechinellidae</tp:taxon-name-part></tp:taxon-name>, a valid amphipod family name (<tp:taxon-name><tp:taxon-name-part taxon-name-part-type="subphylum">Crustacea</tp:taxon-name-part></tp:taxon-name>, <tp:taxon-name><tp:taxon-name-part taxon-name-part-type="order">Amphipoda</tp:taxon-name-part></tp:taxon-name>). Zootaxa 4706(4): 598–599. <ext-link xlink:href="10.11646/zootaxa.4706.4.10" ext-link-type="doi" xlink:type="simple">https://doi.org/10.11646/zootaxa.4706.4.10</ext-link></mixed-citation></ref><ref id="B26"><mixed-citation xmlns:xlink="http://www.w3.org/1999/xlink" xlink:type="simple">Lowry JK, Myers AA (2017) A phylogeny and classification of the <tp:taxon-name><tp:taxon-name-part taxon-name-part-type="order">Amphipoda</tp:taxon-name-part></tp:taxon-name> with the establishment of the new order Ingolfiellida (<tp:taxon-name><tp:taxon-name-part taxon-name-part-type="subphylum">Crustacea</tp:taxon-name-part></tp:taxon-name>: <tp:taxon-name><tp:taxon-name-part taxon-name-part-type="superorder">Peracarida</tp:taxon-name-part></tp:taxon-name>). Zootaxa 4265(1): 1–89. <ext-link xlink:href="10.11646/zootaxa.4265.1.1" ext-link-type="doi" xlink:type="simple">https://doi.org/10.11646/zootaxa.4265.1.1</ext-link></mixed-citation></ref><ref id="B15"><mixed-citation xmlns:xlink="http://www.w3.org/1999/xlink" xlink:type="simple">Horton T, Lowry J, De Broyer C, Bellan-Santini D, Copilaș-Ciocianu D, Corbari L, Costello, MJ, Daneliya M, Dauvin JC, Fišer C, Gasca R, Grabowski M, Guerra-García JM, Hendrycks E, Hughes L, Jaume D, Jazdzewski K, Kim YH, King R, Krapp-Schickel T, LeCroy S, Lörz AN, Mamos T, Senna AR, Serejo C, Souza-Filho JF, Tandberg AH, Thomas JD, Thurston M, Vader W, Väinölä R, Valls Domedel G, Vonk R, White K, Zeidler W (2024) World <tp:taxon-name><tp:taxon-name-part taxon-name-part-type="order">Amphipoda</tp:taxon-name-part></tp:taxon-name> Database. [Accessed on: 2024-10-24] <ext-link xlink:href="10.14284/368" ext-link-type="doi" xlink:type="simple">https://doi.org/10.14284/368</ext-link></mixed-citation></ref></ref-list></tp:taxon-treatment>
