# Supplementary material for: A new genus and species of the family Lepechinellidae Schellenberg, 1926 (Crustacea, Amphipoda) from the Clarion-Clipperton Zone, Central Pacific Ocean
Source: Zookeys. 2026 Mar 24;1274:185–99. doi: 10.3897/zookeys.1274.140632 (PMC13040257; doi:10.3897/zookeys.1274.140632)
Supplement: XML Treatment for Pseudolepechinella [file zookeys.1274.140632-treatment2.xml]

<!DOCTYPE tp:taxon-treatment
  PUBLIC "-//TaxonX//DTD Taxonomic Treatment Publishing DTD v0 20100105//EN" "tax-treatment-NSO.dtd">
<tp:taxon-treatment xmlns:tp="http://www.plazi.org/taxpub"><tp:treatment-meta><kwd-group><label>Taxon classification</label><kwd>
                <named-content content-type="kingdom">Animalia</named-content>
              </kwd><kwd>
                <named-content content-type="order">Amphipoda</named-content>
              </kwd><kwd>
                <named-content content-type="family"> Lepechinellidae</named-content>
              </kwd></kwd-group><mixed-citation publication-type="journal"><person-group><name><surname>Horton</surname><given-names>Tammy</given-names></name><name><surname>Lörz</surname><given-names>Anne-Nina</given-names></name></person-group><article-title>A new genus and species of the family <tp:taxon-name><tp:taxon-name-part taxon-name-part-type="family" reg="Lepechinellidae">Lepechinellidae</tp:taxon-name-part></tp:taxon-name> Schellenberg, 1926 (<tp:taxon-name><tp:taxon-name-part taxon-name-part-type="subphylum" reg="Crustacea">Crustacea</tp:taxon-name-part></tp:taxon-name>, <tp:taxon-name><tp:taxon-name-part taxon-name-part-type="order" reg="Amphipoda">Amphipoda</tp:taxon-name-part></tp:taxon-name>) from the Clarion-Clipperton Zone, Central Pacific Ocean</article-title><source>Zookeys</source><day>24</day><month>03</month><year>2026</year><volume>1274</volume><fpage>185</fpage><lpage>199</lpage><pub-id pub-id-type="doi">10.3897/zookeys.1274.140632</pub-id></mixed-citation></tp:treatment-meta><tp:nomenclature><label>Genus</label><tp:taxon-name><object-id xmlns:xlink="http://www.w3.org/1999/xlink" content-type="arpha" xlink:type="simple">DED03DE0-DDA1-579F-805B-8C8495362CFD</object-id>
                    		<tp:taxon-name-part taxon-name-part-type="genus" reg="Pseudolepechinella">Pseudolepechinella</tp:taxon-name-part>
                    	
                    		<object-id xmlns:xlink="http://www.w3.org/1999/xlink" content-type="zoobank" xlink:type="simple">https://zoobank.org/FDE6BD74-700C-4D31-B379-EE8EEF53BBC5</object-id>
                    	</tp:taxon-name><tp:taxon-status xmlns:xlink="http://www.w3.org/1999/xlink" xlink:type="simple">gen. nov.</tp:taxon-status></tp:nomenclature><tp:treatment-sec sec-type="Type species"><title>Type species.</title><p><italic><tp:taxon-name><tp:taxon-name-part taxon-name-part-type="genus" reg="Pseudolepechinella">Pseudolepechinella</tp:taxon-name-part> <tp:taxon-name-part taxon-name-part-type="species" reg="apricity">apricity</tp:taxon-name-part></tp:taxon-name></italic> sp. nov. (monotypy).</p></tp:treatment-sec><tp:treatment-sec sec-type="Etymology"><title>Etymology.</title><p>From the Greek, <italic>pseudos</italic>—false, added to the type genus name, <italic><tp:taxon-name><tp:taxon-name-part taxon-name-part-type="genus" reg="Lepechinella">Lepechinella</tp:taxon-name-part></tp:taxon-name></italic>, in reference the close resemblance of this species to the genus <italic><tp:taxon-name><tp:taxon-name-part taxon-name-part-type="genus" reg="Lepechinella">Lepechinella</tp:taxon-name-part></tp:taxon-name></italic>.</p></tp:treatment-sec><tp:treatment-sec sec-type="Generic diagnosis"><title>Generic diagnosis.</title><p>Rostrum present; cephalic teeth present; urosomites 2 and 3 fused; mandibular molar triturative; mandibular palp three-articulate; gnathopod 1 carpus elongate, widened distally, propodus strongly rounded/ovoid; gnathopod 2 carpus elongate and slender (as long as basis), propodus short, &lt; 0.25 × carpus, ovoid; Pereopods 6 and 7 simple; pereopods 5–7 bases short, broad, length ~2 × width; pereopods 3–7 propodus widened distally, dactyls short (≤0.5 × propodus), robust; uropods 1–3 outer rami not reduced, longer than 1/3 of inner ramus.</p></tp:treatment-sec><tp:treatment-sec sec-type="Species"><title>Species.</title><p><italic><tp:taxon-name><tp:taxon-name-part taxon-name-part-type="genus" reg="Pseudolepechinella">Pseudolepechinella</tp:taxon-name-part> <tp:taxon-name-part taxon-name-part-type="species" reg="apricity">apricity</tp:taxon-name-part></tp:taxon-name></italic> sp. nov.</p></tp:treatment-sec><tp:treatment-sec sec-type="Remarks"><title>Remarks.</title><p>The new genus is similar to the type genus <italic><tp:taxon-name><tp:taxon-name-part taxon-name-part-type="genus" reg="Lepechinella">Lepechinella</tp:taxon-name-part></tp:taxon-name></italic> and would be identified as such if using the most recent key to the <tp:taxon-name><tp:taxon-name-part taxon-name-part-type="family" reg="Lepechinellidae">Lepechinellidae</tp:taxon-name-part></tp:taxon-name> in <xref ref-type="bibr" rid="B17">Johansen and Vader (2015)</xref>. While characters of the gnathopods and pereopods are not indicated in previous diagnoses (or keys), these characters will need to be included in subsequent descriptions as increasing morphological variation within the family is being encountered. <italic><tp:taxon-name><tp:taxon-name-part taxon-name-part-type="genus" reg="Pseudolepechinella">Pseudolepechinella</tp:taxon-name-part></tp:taxon-name></italic> gen. nov. can be distinguished from <italic><tp:taxon-name><tp:taxon-name-part taxon-name-part-type="genus" reg="Lepechinella">Lepechinella</tp:taxon-name-part></tp:taxon-name></italic> and all other genera within the family by the unusual shape of the propodus of gnathopods 1 and 2 (rounded/ovoid); the extremely elongate, slender carpus of gnathopod 2 (as long as basis and 4 × propodus), the short and more robust form of the pereopod 5–7 bases (length ~2 × width); and the distally expanded propodus with short, robust dactyls on pereopods 3–7. These characters are sufficient to differentiate the new species from all currently described lepechinellid genera and therefore the erection of a new genus for the species is warranted. There are no taxa that possess this combination of unusual gnathopod and pereopod characters within the <tp:taxon-name><tp:taxon-name-part taxon-name-part-type="family" reg="Lepechinellidae">Lepechinellidae</tp:taxon-name-part></tp:taxon-name>. The majority of lepechinellids are characterised by slender, elongate pereopods, with elongate slender dactyls (length usually ≥ 0.5 × propodus, often subequal to or longer than the propodus), adaptations which are characteristic of amphipods living associated with soft abyssal sediments of the deep sea (J.L. <xref ref-type="bibr" rid="B6">Barnard 1973</xref>). The only exception within the family until now is that of the genus <italic><tp:taxon-name><tp:taxon-name-part taxon-name-part-type="genus" reg="Lepesubchela">Lepesubchela</tp:taxon-name-part></tp:taxon-name></italic>, which has subchelate pereopods 6 and 7, suggestive of a clinging life strategy. In the genus <italic><tp:taxon-name><tp:taxon-name-part taxon-name-part-type="genus" reg="Lepechinella">Lepechinella</tp:taxon-name-part></tp:taxon-name></italic>, there are four species that have some similarities with <italic><tp:taxon-name><tp:taxon-name-part taxon-name-part-type="genus" reg="Pseudolepechinella">Pseudolepechinella</tp:taxon-name-part></tp:taxon-name></italic> gen. nov. in the form of the shorter more robust pereopod bases: <italic><tp:taxon-name><tp:taxon-name-part taxon-name-part-type="genus" reg="Lepechinella">Lepechinella</tp:taxon-name-part> <tp:taxon-name-part taxon-name-part-type="species" reg="cachi">cachi</tp:taxon-name-part></tp:taxon-name></italic> J.L. Barnard, 1973; <italic><tp:taxon-name><tp:taxon-name-part taxon-name-part-type="genus" reg="Lepechinella">L.</tp:taxon-name-part> <tp:taxon-name-part taxon-name-part-type="species" reg="huacho">huacho</tp:taxon-name-part></tp:taxon-name></italic> J.L. Barnard, 1973; <italic><tp:taxon-name><tp:taxon-name-part taxon-name-part-type="genus" reg="Lepechinella">L.</tp:taxon-name-part> <tp:taxon-name-part taxon-name-part-type="species" reg="occlo">occlo</tp:taxon-name-part></tp:taxon-name></italic> J.L. Barnard; 1973; and <italic><tp:taxon-name><tp:taxon-name-part taxon-name-part-type="genus" reg="Lepechinella">L.</tp:taxon-name-part> <tp:taxon-name-part taxon-name-part-type="species" reg="pangola">pangola</tp:taxon-name-part></tp:taxon-name></italic> J.L. Barnard, 1962. Of these species, <italic><tp:taxon-name><tp:taxon-name-part taxon-name-part-type="genus" reg="Lepechinella">Lepechinella</tp:taxon-name-part></tp:taxon-name></italic><tp:taxon-name><tp:taxon-name-part taxon-name-part-type="genus" reg="Lepechinella"/><tp:taxon-name-part taxon-name-part-type="species">occlo</tp:taxon-name-part></tp:taxon-name> and <italic><tp:taxon-name><tp:taxon-name-part taxon-name-part-type="genus" reg="Lepechinella">Lepechinella</tp:taxon-name-part> <tp:taxon-name-part taxon-name-part-type="species" reg="pangola">pangola</tp:taxon-name-part></tp:taxon-name></italic> are most like <italic><tp:taxon-name><tp:taxon-name-part taxon-name-part-type="genus" reg="Pseudolepechinella">Pseudolepechinella</tp:taxon-name-part></tp:taxon-name></italic> gen. nov. <italic><tp:taxon-name><tp:taxon-name-part taxon-name-part-type="genus" reg="Lepechinella">Lepechinella</tp:taxon-name-part> <tp:taxon-name-part taxon-name-part-type="species" reg="occlo">occlo</tp:taxon-name-part></tp:taxon-name></italic> is found in the Pacific, but at much shallower depths of 721 m off New Zealand, while <italic><tp:taxon-name><tp:taxon-name-part taxon-name-part-type="genus" reg="Lepechinella">L.</tp:taxon-name-part> <tp:taxon-name-part taxon-name-part-type="species" reg="pangola">pangola</tp:taxon-name-part></tp:taxon-name></italic> is found at abyssal depths of 4893 m in the Cape Basin, Atlantic Ocean. However, neither species possesses gnathopods similar to <italic><tp:taxon-name><tp:taxon-name-part taxon-name-part-type="genus" reg="Pseudolepechinella">Pseudolepechinella</tp:taxon-name-part></tp:taxon-name></italic> gen. nov. and neither the basis broadening of pereopods 5–7 nor the distal expansion of the propodus of pereopod 3–7 are as strong as in the new genus.</p></tp:treatment-sec><ref-list><ref id="B17"><mixed-citation xmlns:xlink="http://www.w3.org/1999/xlink" xlink:type="simple">Johansen PO, Vader W (2015) New and little known species of <italic><tp:taxon-name><tp:taxon-name-part taxon-name-part-type="genus">Lepechinella</tp:taxon-name-part></tp:taxon-name></italic> (<tp:taxon-name><tp:taxon-name-part taxon-name-part-type="subphylum">Crustacea</tp:taxon-name-part></tp:taxon-name>, <tp:taxon-name><tp:taxon-name-part taxon-name-part-type="order">Amphipoda</tp:taxon-name-part></tp:taxon-name>, <tp:taxon-name><tp:taxon-name-part taxon-name-part-type="family">Lepechinellidae</tp:taxon-name-part></tp:taxon-name>) and an allied new genus <italic><tp:taxon-name><tp:taxon-name-part taxon-name-part-type="genus">Lepesubchela</tp:taxon-name-part></tp:taxon-name></italic> from the North Atlantic. European Journal of Taxonomy 127: 1–35. <ext-link xlink:href="10.5852/ejt.2015.127" ext-link-type="doi" xlink:type="simple">https://doi.org/10.5852/ejt.2015.127</ext-link></mixed-citation></ref><ref id="B6"><mixed-citation xmlns:xlink="http://www.w3.org/1999/xlink" xlink:type="simple">Barnard JL (1973) Deep-sea <tp:taxon-name><tp:taxon-name-part taxon-name-part-type="order">Amphipoda</tp:taxon-name-part></tp:taxon-name> of the Genus <italic><tp:taxon-name><tp:taxon-name-part taxon-name-part-type="genus">Lepechinella</tp:taxon-name-part></tp:taxon-name></italic> (<tp:taxon-name><tp:taxon-name-part taxon-name-part-type="subphylum">Crustacea</tp:taxon-name-part></tp:taxon-name>). Smithsonian Contributions to Zoology 133: 1–31. <ext-link xlink:href="10.5479/si.00810282.133" ext-link-type="doi" xlink:type="simple">https://doi.org/10.5479/si.00810282.133</ext-link></mixed-citation></ref></ref-list></tp:taxon-treatment>
