# Supplementary material for: A new genus and species of the family Lepechinellidae Schellenberg, 1926 (Crustacea, Amphipoda) from the Clarion-Clipperton Zone, Central Pacific Ocean
Source: Zookeys. 2026 Mar 24;1274:185–99. doi: 10.3897/zookeys.1274.140632 (PMC13040257; doi:10.3897/zookeys.1274.140632)
Supplement: XML Treatment for Pseudolepechinella apricity [file zookeys.1274.140632-treatment3.xml]

<!DOCTYPE tp:taxon-treatment
  PUBLIC "-//TaxonX//DTD Taxonomic Treatment Publishing DTD v0 20100105//EN" "tax-treatment-NSO.dtd">
<tp:taxon-treatment xmlns:tp="http://www.plazi.org/taxpub"><tp:treatment-meta><kwd-group><label>Taxon classification</label><kwd>
                <named-content content-type="kingdom">Animalia</named-content>
              </kwd><kwd>
                <named-content content-type="order">Amphipoda</named-content>
              </kwd><kwd>
                <named-content content-type="family">Lepechinellidae</named-content>
              </kwd></kwd-group><mixed-citation publication-type="journal"><person-group><name><surname>Horton</surname><given-names>Tammy</given-names></name><name><surname>Lörz</surname><given-names>Anne-Nina</given-names></name></person-group><article-title>A new genus and species of the family <tp:taxon-name><tp:taxon-name-part taxon-name-part-type="family" reg="Lepechinellidae">Lepechinellidae</tp:taxon-name-part></tp:taxon-name> Schellenberg, 1926 (<tp:taxon-name><tp:taxon-name-part taxon-name-part-type="subphylum" reg="Crustacea">Crustacea</tp:taxon-name-part></tp:taxon-name>, <tp:taxon-name><tp:taxon-name-part taxon-name-part-type="order" reg="Amphipoda">Amphipoda</tp:taxon-name-part></tp:taxon-name>) from the Clarion-Clipperton Zone, Central Pacific Ocean</article-title><source>Zookeys</source><day>24</day><month>03</month><year>2026</year><volume>1274</volume><fpage>185</fpage><lpage>199</lpage><pub-id pub-id-type="doi">10.3897/zookeys.1274.140632</pub-id></mixed-citation></tp:treatment-meta><tp:nomenclature><tp:taxon-name><object-id xmlns:xlink="http://www.w3.org/1999/xlink" content-type="arpha" xlink:type="simple">1A3598B1-6249-5354-AB2D-7452FCB9CA56</object-id>
                    		<tp:taxon-name-part taxon-name-part-type="genus" reg="Pseudolepechinella">Pseudolepechinella</tp:taxon-name-part> <tp:taxon-name-part taxon-name-part-type="species" reg="apricity">apricity</tp:taxon-name-part>
                    	
                    		<object-id xmlns:xlink="http://www.w3.org/1999/xlink" content-type="zoobank" xlink:type="simple">https://zoobank.org/8B2B12A7-9482-4002-B8CC-38D1B6C82B84</object-id>
                    	</tp:taxon-name><tp:taxon-status xmlns:xlink="http://www.w3.org/1999/xlink" xlink:type="simple">sp. nov.</tp:taxon-status><xref ref-type="fig" rid="F1">Figs 1</xref><xref ref-type="fig" rid="F2">, 2</xref><xref ref-type="fig" rid="F3">, 3</xref><xref ref-type="fig" rid="F4">, 4</xref><xref ref-type="fig" rid="F5">, 5</xref><xref ref-type="fig" rid="F6">, 6</xref></tp:nomenclature><tp:treatment-sec sec-type="Type material"><title>Type material.</title><p><bold><italic>Holotype</italic></bold>: Pacific Ocean • immature, 6.8 mm; Clarion-Clipperton Zone; <named-content xmlns:xlink="http://www.w3.org/1999/xlink" content-type="dwc:verbatimCoordinates" xlink:type="simple">12.038°N, 117.237°W</named-content>, 4097 m; 14 March 2015; Ocean Mineral Singapore contract area, RV <italic>Thompson</italic>, ABYSSLINE-2 Cruise, Station AB2-EB11; <named-content xmlns:xlink="http://www.w3.org/1999/xlink" content-type="dwc:institutional_code" xlink:title="Forschungsinstitut und Naturmuseum Senckenberg" xlink:href="https://scientific-collections.gbif.org/institution/16946ec1-8db3-45b8-b084-7644384cc5f5" xlink:type="simple">SMF</named-content> 63355; <abbrev xmlns:xlink="http://www.w3.org/1999/xlink" xlink:title="cytochrome oxidase subunit I" xlink:type="simple">COI</abbrev> (<ext-link xmlns:xlink="http://www.w3.org/1999/xlink" xlink:href="PQ734583" ext-link-type="gen" xlink:type="simple">PQ734583</ext-link>). <bold><italic>Paratypes</italic></bold>: Pacific Ocean • immature, 7.2 mm; Clarion-Clipperton Zone; <named-content xmlns:xlink="http://www.w3.org/1999/xlink" content-type="dwc:verbatimCoordinates" xlink:type="simple">10.34927°N, 117.169°W</named-content>, 4275 m; 09 September 2022; NORI-D contract area, MV <italic>Island Pride</italic>, Cruise 7A, Station ES353, Box Core BC_448; Specimen: 9383_TH_AMP_1; <named-content xmlns:xlink="http://www.w3.org/1999/xlink" content-type="dwc:institutional_code" xlink:title="Natural History Museum, London" xlink:href="https://scientific-collections.gbif.org/institution/1d808a7c-1f9e-4379-9616-edb749ecf10e" xlink:type="simple">NHMUK</named-content> 2025.26; <abbrev xmlns:xlink="http://www.w3.org/1999/xlink" xlink:title="cytochrome oxidase subunit I" xlink:type="simple">COI</abbrev> (PV077663); 16S (PV077972), <abbrev xmlns:xlink="http://www.w3.org/1999/xlink" xlink:title="histone 3" xlink:type="simple">H3</abbrev> (PV078012) • immature, 8.3 mm; Clarion-Clipperton Zone; <named-content xmlns:xlink="http://www.w3.org/1999/xlink" content-type="dwc:verbatimCoordinates" xlink:type="simple">12.339°N, 116.669°W</named-content>, 4158 m; 09 March 2020; UKSR-1 contract area, MV <italic>Pacific Constructor</italic>, Resource Cruise 01 (RC01), station AOI-3, Box Core BC_28; Specimen: 4082_TH_AMP_1; <named-content xmlns:xlink="http://www.w3.org/1999/xlink" content-type="dwc:institutional_code" xlink:title="Natural History Museum, London" xlink:href="https://scientific-collections.gbif.org/institution/1d808a7c-1f9e-4379-9616-edb749ecf10e" xlink:type="simple">NHMUK</named-content> 2025.27.</p></tp:treatment-sec><tp:treatment-sec sec-type="Type locality"><title>Type locality.</title><p>Clarion-Clipperton Zone, <named-content xmlns:xlink="http://www.w3.org/1999/xlink" content-type="dwc:verbatimCoordinates" xlink:type="simple">12.038°N, 117.237°W</named-content>, 4097 m.</p></tp:treatment-sec><tp:treatment-sec sec-type="Etymology"><title>Etymology.</title><p>The species name <italic>apricity</italic> is from the Latin <italic>apricitas</italic>, meaning the feeling of the warmth of the sun in winter, and is used as a noun in apposition. The name is chosen not only to honour the warmth of friendship and laughter, enjoyed in the winter sunshine in Łódź, Poland during the ISA SSKI Amphipod Workshop, but also the bringing to light and warmth from the cold abyssal depths of this new and interesting genus and species of lepechinellid.</p></tp:treatment-sec><tp:treatment-sec sec-type="Diagnosis"><title>Diagnosis.</title><p>As for the genus.</p></tp:treatment-sec><tp:treatment-sec sec-type="Description"><title>Description.</title><p>Based on holotype, immature, <named-content xmlns:xlink="http://www.w3.org/1999/xlink" content-type="dwc:institutional_code" xlink:title="Forschungsinstitut und Naturmuseum Senckenberg" xlink:href="https://scientific-collections.gbif.org/institution/16946ec1-8db3-45b8-b084-7644384cc5f5" xlink:type="simple">SMF</named-content> 63355, 6.8 mm.</p><p><bold><italic>Body</italic></bold>: (Figs <xref ref-type="fig" rid="F1">1</xref>, <xref ref-type="fig" rid="F2">2</xref>): heavily granulated and setose. <bold><italic>Pereon</italic></bold> (Fig. <xref ref-type="fig" rid="F1">1</xref>): pereonites 1–7 with two transverse rows of denticles/small teeth (&lt;20% of height of pereonite), spanning entire anterior and posterior margins of each pereonite, pereonites 6 and 7 with one long posteriorly directed tooth near posterior margin. <bold><italic>Pleon</italic></bold> (Figs <xref ref-type="fig" rid="F1">1</xref>, <xref ref-type="fig" rid="F2">2</xref>): each segment with long posteriorly directed tooth at posterior margin and several dorsal and dorsolateral denticles/small teeth anterior to main tooth, teeth 50% of height of epimeral plate. <bold><italic>Epimera</italic></bold> (Figs <xref ref-type="fig" rid="F1">1</xref>, <xref ref-type="fig" rid="F2">2</xref>): separated by a sinus from strongly convex posterior margin with small tooth on disto-ventral angle; tooth and sinus, largest on epimeron 2; each epimeron with lateral row of setae (not illustrated). <bold><italic>Urosome</italic></bold> (Figs <xref ref-type="fig" rid="F1">1</xref>, <xref ref-type="fig" rid="F2">2</xref>): urosomite 1 produced into strong, posteriorly directed tooth at posterior margin; urosomites 2 and 3 partially fused, with suture, urosomite 2 smooth dorsally, urosomite 3 with low rounded tooth.</p><fig id="F1" position="float" orientation="portrait"><object-id xmlns:xlink="http://www.w3.org/1999/xlink" content-type="doi" xlink:type="simple">10.3897/zookeys.1274.140632.figure1</object-id><object-id xmlns:xlink="http://www.w3.org/1999/xlink" content-type="arpha" xlink:type="simple">083956C4-A474-5B88-BD63-764F0CA9A8BD</object-id><label>Figure 1.</label><caption><p><bold>A</bold><italic><tp:taxon-name><tp:taxon-name-part taxon-name-part-type="genus" reg="Pseudolepechinella">Pseudolepechinella</tp:taxon-name-part> <tp:taxon-name-part taxon-name-part-type="species" reg="apricity">apricity</tp:taxon-name-part></tp:taxon-name></italic> sp. nov.; holotype <named-content xmlns:xlink="http://www.w3.org/1999/xlink" content-type="dwc:institutional_code" xlink:title="Forschungsinstitut und Naturmuseum Senckenberg" xlink:href="https://scientific-collections.gbif.org/institution/16946ec1-8db3-45b8-b084-7644384cc5f5" xlink:type="simple">SMF</named-content> 63355, immature, 6.8 mm. <abbrev xmlns:xlink="http://www.w3.org/1999/xlink" xlink:title="confocal laser scanning microscope" xlink:type="simple">CLSM</abbrev><bold>B</bold><italic><tp:taxon-name><tp:taxon-name-part taxon-name-part-type="genus" reg="Pseudolepechinella">Pseudolepechinella</tp:taxon-name-part> <tp:taxon-name-part taxon-name-part-type="species" reg="apricity">apricity</tp:taxon-name-part></tp:taxon-name></italic> sp. nov.; paratype <named-content xmlns:xlink="http://www.w3.org/1999/xlink" content-type="dwc:institutional_code" xlink:title="Natural History Museum, London" xlink:href="https://scientific-collections.gbif.org/institution/1d808a7c-1f9e-4379-9616-edb749ecf10e" xlink:type="simple">NHMUK</named-content> 2025.26, immature, 7.2 mm. Scale bars: 0.5 mm (<bold>A</bold>); 0.2 mm (Urosome).</p></caption><graphic xmlns:xlink="http://www.w3.org/1999/xlink" xlink:href="zookeys-1274-185_article-140632__-g001.jpg" id="oo_1568769.jpg" position="float" orientation="portrait" xlink:type="simple"><uri content-type="original_file" xlink:type="simple">https://binary.pensoft.net/fig/1568769</uri></graphic></fig><fig id="F2" position="float" orientation="portrait"><object-id xmlns:xlink="http://www.w3.org/1999/xlink" content-type="doi" xlink:type="simple">10.3897/zookeys.1274.140632.figure2</object-id><object-id xmlns:xlink="http://www.w3.org/1999/xlink" content-type="arpha" xlink:type="simple">DE30AD9C-8C1C-54A0-A986-C29BEAE17F3F</object-id><label>Figure 2.</label><caption><p><italic><tp:taxon-name><tp:taxon-name-part taxon-name-part-type="genus" reg="Pseudolepechinella">Pseudolepechinella</tp:taxon-name-part> <tp:taxon-name-part taxon-name-part-type="species" reg="apricity">apricity</tp:taxon-name-part></tp:taxon-name></italic> sp. nov.; holotype <named-content xmlns:xlink="http://www.w3.org/1999/xlink" content-type="dwc:institutional_code" xlink:title="Forschungsinstitut und Naturmuseum Senckenberg" xlink:href="https://scientific-collections.gbif.org/institution/16946ec1-8db3-45b8-b084-7644384cc5f5" xlink:type="simple">SMF</named-content> 63355, immature, 6.8 mm. Head, coxae, pleonites, antennae. Scale bars: 1 mm (H, pleonites, coxae); 0.5 mm (Antennae 1–2).</p></caption><graphic xmlns:xlink="http://www.w3.org/1999/xlink" xlink:href="zookeys-1274-185_article-140632__-g002.jpg" id="oo_1568770.jpg" position="float" orientation="portrait" xlink:type="simple"><uri content-type="original_file" xlink:type="simple">https://binary.pensoft.net/fig/1568770</uri></graphic></fig><p><bold><italic>Head</italic></bold>: (Figs <xref ref-type="fig" rid="F1">1</xref>, <xref ref-type="fig" rid="F2">2</xref>): granulated and setose; rostrum slightly curved, 20% of length of head; two cephalic projections, curved, acute, as long as rostrum. <bold><italic>Antenna 1</italic></bold> (Figs <xref ref-type="fig" rid="F1">1</xref>, <xref ref-type="fig" rid="F2">2</xref>): as long as body; first article of peduncle a third of the length of second; third article slightly longer than half the length of second; flagellum 1.5 × peduncle, 25-articulate; accessory flagellum short, one-articulate (likely damaged; in paratype <named-content xmlns:xlink="http://www.w3.org/1999/xlink" content-type="dwc:institutional_code" xlink:title="Natural History Museum, London" xlink:href="https://scientific-collections.gbif.org/institution/1d808a7c-1f9e-4379-9616-edb749ecf10e" xlink:type="simple">NHMUK</named-content> 2025.26 the accessory flagellum is as long as flagellum article 4, and two-articulate, second article short). <bold><italic>Antenna 2</italic></bold> (Figs <xref ref-type="fig" rid="F1">1</xref>, <xref ref-type="fig" rid="F2">2</xref>): subequal to antenna 1; article 5 80% length of article 4; flagellum as long as peduncle articles 1–4; damaged.</p><p><bold><italic>Mouthparts</italic></bold>: (Fig. <xref ref-type="fig" rid="F3">3</xref>): <bold><italic>upper lip</italic></bold> asymmetrically rounded, setulose apically. <bold><italic>Mandible</italic></bold> (Fig. <xref ref-type="fig" rid="F3">3</xref>): incisor process dentate; left <bold><italic>lacina mobilis</italic></bold> bluntly dentate, laminar; right acutely dentate, teeth in two rows; molar ridged, triturative; palp as long as body of mandible, first and third articles similar in length, each a third as long as second article each; long, setose setae at apical tip of mandible palp. <bold><italic>Lower lip</italic></bold> (Fig. <xref ref-type="fig" rid="F3">3</xref>): inner lobes well developed, broad, outer lobes setose at apical margins. <bold><italic>Maxilla 1</italic></bold> (Fig. <xref ref-type="fig" rid="F3">3</xref>): inner plate small, slender with two setulose setae apically; outer plate with eight dentate spine teeth distally; palp with four long setae apically. <bold><italic>Maxilla 2</italic></bold> (Fig. <xref ref-type="fig" rid="F3">3</xref>): inner plate slightly shorter and more slender than outer, both plates setose apically. <bold><italic>Maxilliped</italic></bold> (Fig. <xref ref-type="fig" rid="F3">3</xref>): inner plate broad, with four stout and five slender setae apically; outer plate ovo-rectangular, three stout spines medially and three longer spines distally; palp second article slender, as long as third and fourth articles combined, unguis of dactyl as long as basal part.</p><fig id="F3" position="float" orientation="portrait"><object-id xmlns:xlink="http://www.w3.org/1999/xlink" content-type="doi" xlink:type="simple">10.3897/zookeys.1274.140632.figure3</object-id><object-id xmlns:xlink="http://www.w3.org/1999/xlink" content-type="arpha" xlink:type="simple">AA890604-5DE9-5CFF-867A-3B69F76F68A4</object-id><label>Figure 3.</label><caption><p><italic><tp:taxon-name><tp:taxon-name-part taxon-name-part-type="genus" reg="Pseudolepechinella">Pseudolepechinella</tp:taxon-name-part> <tp:taxon-name-part taxon-name-part-type="species" reg="apricity">apricity</tp:taxon-name-part></tp:taxon-name></italic> sp. nov.; holotype <named-content xmlns:xlink="http://www.w3.org/1999/xlink" content-type="dwc:institutional_code" xlink:title="Forschungsinstitut und Naturmuseum Senckenberg" xlink:href="https://scientific-collections.gbif.org/institution/16946ec1-8db3-45b8-b084-7644384cc5f5" xlink:type="simple">SMF</named-content> 63355, immature, 6.8 mm. Maxilliped, maxillae 1–2, mandible, lower lip. Scale bars: 0.1 mm.</p></caption><graphic xmlns:xlink="http://www.w3.org/1999/xlink" xlink:href="zookeys-1274-185_article-140632__-g003.jpg" id="oo_1568771.jpg" position="float" orientation="portrait" xlink:type="simple"><uri content-type="original_file" xlink:type="simple">https://binary.pensoft.net/fig/1568771</uri></graphic></fig><p><bold><italic>Pereon</italic>: <italic>gnathopod 1</italic></bold> (Fig. <xref ref-type="fig" rid="F4">4</xref>): subchelate, coxa strongly bifid, a small additional projection posterior of each of the drawn out ventral margins, resulting in four ventral tips of coxa 1, anterior and posterior margins of coxa 1 parallel; basis slender, elongate, margins subparallel, length equal to carpus and merus lengths combined; carpus long, widened distally, weakly setose on both margins; propodus rounded/ovoid, strongly setose, palmar margin marked by three robust spines. <bold><italic>Gnathopod 2</italic></bold> (Fig. <xref ref-type="fig" rid="F4">4</xref>): subchelate, coxa tapering, distally slender; basis and carpus both slender, very elongate, similar in length; merus drawn out posteriorly; propodus short, &lt; 0.25 × carpus, suboval, palm gently convex, palmar margin marked by two stout spines. <bold><italic>Pereopod 3</italic></bold> (Figs <xref ref-type="fig" rid="F1">1</xref>, <xref ref-type="fig" rid="F2">2</xref>, <xref ref-type="fig" rid="F5">5</xref>): coxa bifid, strongly produced antero-distally, long slender setulose setae on ventral and posteroventral margins; basis and merus subequal, carpus slightly shorter; propodus slightly shorter than carpus, expanded distally; dactylus short, robust, curved at tip, 0.52 × propodus, with a spine at unguis separation. <bold><italic>Pereopod 4</italic></bold> (Figs <xref ref-type="fig" rid="F1">1</xref>, <xref ref-type="fig" rid="F2">2</xref>, <xref ref-type="fig" rid="F5">5</xref>): coxa posterior lobe strongly produced, acute; basis short and broad, length 2.1 × width; distal articles as for pereopod 3, but pereopod more widened distally and dactylus more robust. <bold><italic>Pereopod 5</italic></bold> (Figs <xref ref-type="fig" rid="F1">1</xref>, <xref ref-type="fig" rid="F2">2</xref>, <xref ref-type="fig" rid="F5">5</xref>): coxa produced at antero-ventral corner, projection slightly shorter than that of coxa 3; basis short and broad, length 1.8 × width; merus shorter and wider than carpus, carpus longer than propodus; dactylus 0.45 × propodus. <bold><italic>Pereopod 6</italic></bold> (Figs <xref ref-type="fig" rid="F1">1</xref>, <xref ref-type="fig" rid="F2">2</xref>, <xref ref-type="fig" rid="F5">5</xref>): coxa with distinct triangular projection at antero-ventral corner; basis length 2.1 × width; distal articles as for pereopod 5. <bold><italic>Pereopod 7</italic></bold> (Figs <xref ref-type="fig" rid="F1">1</xref>, <xref ref-type="fig" rid="F2">2</xref>, <xref ref-type="fig" rid="F5">5</xref>): coxa strongly produced postero-distally, ventral margin with four smaller projections; ventral margin with three long serrated setae; basis length 2.4 × width; distal articles as for pereopod 6, but carpus, propodus and dactylus slightly longer and more slender.</p><fig id="F4" position="float" orientation="portrait"><object-id xmlns:xlink="http://www.w3.org/1999/xlink" content-type="doi" xlink:type="simple">10.3897/zookeys.1274.140632.figure4</object-id><object-id xmlns:xlink="http://www.w3.org/1999/xlink" content-type="arpha" xlink:type="simple">462154EE-EDA7-5A02-9BFE-57BF14463BE4</object-id><label>Figure 4.</label><caption><p><italic><tp:taxon-name><tp:taxon-name-part taxon-name-part-type="genus" reg="Pseudolepechinella">Pseudolepechinella</tp:taxon-name-part> <tp:taxon-name-part taxon-name-part-type="species" reg="apricity">apricity</tp:taxon-name-part></tp:taxon-name></italic> sp. nov.; holotype <named-content xmlns:xlink="http://www.w3.org/1999/xlink" content-type="dwc:institutional_code" xlink:title="Forschungsinstitut und Naturmuseum Senckenberg" xlink:href="https://scientific-collections.gbif.org/institution/16946ec1-8db3-45b8-b084-7644384cc5f5" xlink:type="simple">SMF</named-content> 63355, immature, 6.8 mm. Gnathopods 1–2. Scale bars: 0.5 mm.</p></caption><graphic xmlns:xlink="http://www.w3.org/1999/xlink" xlink:href="zookeys-1274-185_article-140632__-g004.jpg" id="oo_1568772.jpg" position="float" orientation="portrait" xlink:type="simple"><uri content-type="original_file" xlink:type="simple">https://binary.pensoft.net/fig/1568772</uri></graphic></fig><fig id="F5" position="float" orientation="portrait"><object-id xmlns:xlink="http://www.w3.org/1999/xlink" content-type="doi" xlink:type="simple">10.3897/zookeys.1274.140632.figure5</object-id><object-id xmlns:xlink="http://www.w3.org/1999/xlink" content-type="arpha" xlink:type="simple">7B988C91-553C-518E-B6AA-BE57A660EBF6</object-id><label>Figure 5.</label><caption><p><italic><tp:taxon-name><tp:taxon-name-part taxon-name-part-type="genus" reg="Pseudolepechinella">Pseudolepechinella</tp:taxon-name-part> <tp:taxon-name-part taxon-name-part-type="species" reg="apricity">apricity</tp:taxon-name-part></tp:taxon-name></italic> sp. nov.; holotype <named-content xmlns:xlink="http://www.w3.org/1999/xlink" content-type="dwc:institutional_code" xlink:title="Forschungsinstitut und Naturmuseum Senckenberg" xlink:href="https://scientific-collections.gbif.org/institution/16946ec1-8db3-45b8-b084-7644384cc5f5" xlink:type="simple">SMF</named-content> 63355, immature, 6.8 mm. Pereopods 3–7. Scale bars: 0.5 mm.</p></caption><graphic xmlns:xlink="http://www.w3.org/1999/xlink" xlink:href="zookeys-1274-185_article-140632__-g005.jpg" id="oo_1568773.jpg" position="float" orientation="portrait" xlink:type="simple"><uri content-type="original_file" xlink:type="simple">https://binary.pensoft.net/fig/1568773</uri></graphic></fig><p><bold><italic>Urosome</italic></bold>: (Figs <xref ref-type="fig" rid="F1">1</xref>, <xref ref-type="fig" rid="F6">6</xref>): <bold><italic>uropod 1</italic></bold> (Figs <xref ref-type="fig" rid="F1">1</xref>, <xref ref-type="fig" rid="F6">6</xref>): peduncle as long as inner ramus, strong spines at distal ends of peduncle, long slender setulose setae at outer margin; inner ramus with spines on both margins; outer ramus slightly longer than inner ramus, spines on both margins. <bold><italic>Uropod 2</italic></bold> (Figs <xref ref-type="fig" rid="F1">1</xref>, <xref ref-type="fig" rid="F6">6</xref>): peduncle as long as outer ramus; outer ramus shorter, 0.71 × inner ramus; both rami with spines on margins and apices. <bold><italic>Uropod 3</italic></bold> (Figs <xref ref-type="fig" rid="F1">1</xref>, <xref ref-type="fig" rid="F6">6</xref>): peduncle very short with long spine distally; rami slender, inner ramus slightly shorter than outer, with spines and long setulose setae; outer ramus with minute second article bearing two setae. <bold><italic>Telson</italic></bold> (Fig. <xref ref-type="fig" rid="F6">6</xref>): longer than broad; cleft 60% of length, cleft u-shaped; apices each bearing a long stout spine and setulose setae.</p><fig id="F6" position="float" orientation="portrait"><object-id xmlns:xlink="http://www.w3.org/1999/xlink" content-type="doi" xlink:type="simple">10.3897/zookeys.1274.140632.figure6</object-id><object-id xmlns:xlink="http://www.w3.org/1999/xlink" content-type="arpha" xlink:type="simple">7E8D171F-600D-5B02-9973-8CDCFAB59842</object-id><label>Figure 6.</label><caption><p><italic><tp:taxon-name><tp:taxon-name-part taxon-name-part-type="genus" reg="Pseudolepechinella">Pseudolepechinella</tp:taxon-name-part> <tp:taxon-name-part taxon-name-part-type="species" reg="apricity">apricity</tp:taxon-name-part></tp:taxon-name></italic> sp. nov.; holotype <named-content xmlns:xlink="http://www.w3.org/1999/xlink" content-type="dwc:institutional_code" xlink:title="Forschungsinstitut und Naturmuseum Senckenberg" xlink:href="https://scientific-collections.gbif.org/institution/16946ec1-8db3-45b8-b084-7644384cc5f5" xlink:type="simple">SMF</named-content> 63355, immature, 6.8 mm. Uropods 1–3, Telson. Scale bars: 0.1 mm (<abbrev xmlns:xlink="http://www.w3.org/1999/xlink" xlink:title="uropod 1–3" xlink:type="simple">U1–U3</abbrev>, T).</p></caption><graphic xmlns:xlink="http://www.w3.org/1999/xlink" xlink:href="zookeys-1274-185_article-140632__-g006.jpg" id="oo_1568774.jpg" position="float" orientation="portrait" xlink:type="simple"><uri content-type="original_file" xlink:type="simple">https://binary.pensoft.net/fig/1568774</uri></graphic></fig></tp:treatment-sec><tp:treatment-sec sec-type="Remarks"><title>Remarks.</title><p><italic><tp:taxon-name><tp:taxon-name-part taxon-name-part-type="genus" reg="Pseudolepechinella">Pseudolepechinella</tp:taxon-name-part> <tp:taxon-name-part taxon-name-part-type="species" reg="apricity">apricity</tp:taxon-name-part></tp:taxon-name></italic> sp. nov. is unique among lepechinellids in the combination of gnathopod and pereopod characters indicated in the remarks for the genus. While <italic><tp:taxon-name><tp:taxon-name-part taxon-name-part-type="genus" reg="Pseudolepechinella">Pseudolepechinella</tp:taxon-name-part> <tp:taxon-name-part taxon-name-part-type="species" reg="apricity">apricity</tp:taxon-name-part></tp:taxon-name></italic> sp. nov. is placed within the <tp:taxon-name><tp:taxon-name-part taxon-name-part-type="family" reg="Lepechinellidae">Lepechinellidae</tp:taxon-name-part></tp:taxon-name>, it is worth noting some of the similarities with other taxa here. <xref ref-type="bibr" rid="B9">Bousfield and Kendall (1994)</xref> indicated there were internal subgroupings within the <tp:taxon-name><tp:taxon-name-part taxon-name-part-type="family" reg="Lepechinellidae">Lepechinellidae</tp:taxon-name-part></tp:taxon-name> that might merit formal recognition, pointing to species which exhibit plesiomorphic (atylinid) character states, such as a lack of mid-dorsal teeth on three or more pereonal segments, coxae 1–4 weakly processiferous below, and the pereopod dactylus less markedly elongate (as is seen in <italic><tp:taxon-name><tp:taxon-name-part taxon-name-part-type="genus" reg="Pseudolepechinella">Pseudolepechinella</tp:taxon-name-part> <tp:taxon-name-part taxon-name-part-type="species" reg="apricity">apricity</tp:taxon-name-part></tp:taxon-name></italic> sp. nov.) than in other lepechinellid species groups. Despite these plesiomorphies, <italic><tp:taxon-name><tp:taxon-name-part taxon-name-part-type="genus" reg="Pseudolepechinella">Pseudolepechinella</tp:taxon-name-part></tp:taxon-name></italic> gen. nov. clearly belongs in the <tp:taxon-name><tp:taxon-name-part taxon-name-part-type="family" reg="Lepechinellidae">Lepechinellidae</tp:taxon-name-part></tp:taxon-name> rather than the <tp:taxon-name><tp:taxon-name-part taxon-name-part-type="family" reg="Atylidae">Atylidae</tp:taxon-name-part></tp:taxon-name>, owing to the possession of a body cuticle covered in long spines and setae (vs lacking spines and setae), elongate, similar pereopods 5–7 (vs not elongate, dissimilar), styloid, elongate rami of uropod 3 (vs lanceolate, not elongate), and widely gaping telson lobes (vs closely appressed). In the same work, <xref ref-type="bibr" rid="B9">Bousfield and Kendall (1994)</xref> also moved the abyssal species <italic><tp:taxon-name><tp:taxon-name-part taxon-name-part-type="genus" reg="Lepechinella">Lepechinella</tp:taxon-name-part> <tp:taxon-name-part taxon-name-part-type="species" reg="aberrantis">aberrantis</tp:taxon-name-part></tp:taxon-name></italic> (J.L. Barnard, 1962) to the new genus <italic><tp:taxon-name><tp:taxon-name-part taxon-name-part-type="genus" reg="Aberratylus">Aberratylus</tp:taxon-name-part></tp:taxon-name></italic> Bousfield &amp; Kendall, 1994, within the <tp:taxon-name><tp:taxon-name-part taxon-name-part-type="family" reg="Atylidae">Atylidae</tp:taxon-name-part></tp:taxon-name>. There are strong similarities in the form of the pereopods between <italic><tp:taxon-name><tp:taxon-name-part taxon-name-part-type="genus" reg="Pseudolepechinella">Pseudolepechinella</tp:taxon-name-part></tp:taxon-name></italic> gen nov. and <italic><tp:taxon-name><tp:taxon-name-part taxon-name-part-type="genus" reg="Aberratylus">Aberratylus</tp:taxon-name-part></tp:taxon-name></italic>, which may warrant further study of that family placement.</p></tp:treatment-sec><tp:treatment-sec sec-type="Distribution"><title>Distribution.</title><p>Abyssal Pacific Ocean, Clarion-Clipperton Zone, 4097–4275 m.</p></tp:treatment-sec><tp:treatment-sec sec-type="Molecular data"><title>Molecular data.</title><p>Sequence data for the holotype of <italic><tp:taxon-name><tp:taxon-name-part taxon-name-part-type="genus" reg="Pseudolepechinella">Pseudolepechinella</tp:taxon-name-part> <tp:taxon-name-part taxon-name-part-type="species" reg="apricity">apricity</tp:taxon-name-part></tp:taxon-name></italic> gen. nov. and sp. nov. is deposited in GenBank under accession number <ext-link xmlns:xlink="http://www.w3.org/1999/xlink" xlink:href="PQ734583" ext-link-type="gen" xlink:type="simple">PQ734583</ext-link> (<abbrev xmlns:xlink="http://www.w3.org/1999/xlink" xlink:title="cytochrome oxidase subunit I" xlink:type="simple">COI</abbrev>). Sequences of the paratype are deposited in GenBank with the following accession numbers: PV077663 (<abbrev xmlns:xlink="http://www.w3.org/1999/xlink" xlink:title="cytochrome oxidase subunit I" xlink:type="simple">COI</abbrev>), PV077972 (16S), and PV078012 (<abbrev xmlns:xlink="http://www.w3.org/1999/xlink" xlink:title="histone 3" xlink:type="simple">H3</abbrev>). The species has also received a Barcode Index Number from Barcode of Life Data Systems: <ext-link xmlns:xlink="http://www.w3.org/1999/xlink" xlink:href="http://boldsystems.org/index.php/Public_BarcodeCluster?clusteruri=BOLD:AEB1213" ext-link-type="uri" xlink:type="simple">BOLD:AEB1213</ext-link> (<ext-link xmlns:xlink="http://www.w3.org/1999/xlink" xlink:href="10.5883/BOLD:AEB1213" ext-link-type="doi" xlink:type="simple">https://doi.org/10.5883/BOLD:AEB1213</ext-link>).</p></tp:treatment-sec><ref-list><ref id="B9"><mixed-citation xmlns:xlink="http://www.w3.org/1999/xlink" xlink:type="simple">Bousfield EL, Kendall JA (1994) The amphipod superfamily <tp:taxon-name><tp:taxon-name-part taxon-name-part-type="superfamily">Dexaminoidea</tp:taxon-name-part></tp:taxon-name> on the North American Pacific coast; families <tp:taxon-name><tp:taxon-name-part taxon-name-part-type="family">Atylidae</tp:taxon-name-part></tp:taxon-name> and <tp:taxon-name><tp:taxon-name-part taxon-name-part-type="family">Dexaminidae</tp:taxon-name-part></tp:taxon-name>: systematics and distributional ecology. Amphipacifica 1(3): 3–66.</mixed-citation></ref></ref-list></tp:taxon-treatment>
